# Supplementary material for: Myocardial Work in Middle-Aged Adults with Overweight and Obesity: Associations with Sex and Central Arterial Stiffness
Source: J Clin Med. 2023 Aug 31;12(17):5676. doi: 10.3390/jcm12175676 (PMC10488455; doi:10.3390/jcm12175676)
Supplement: Supplementary file 1 [file jcm-12-05676-s001.zip]

Archive with 1 entries (1 files):
- jcm-2546918-supplementary.pdf
